# Supplementary material for: Effects of Cardiovascular Disease Risk Factors, Musculoskeletal Health, and Physical Fitness on Occupational Performance in Firefighters—A Systematic Review and Meta-Analysis
Source: Int J Environ Res Public Health. 2022 Sep 21;19(19):11946. doi: 10.3390/ijerph191911946 (PMC9564707; doi:10.3390/ijerph191911946)
Supplement: Supplementary file 1 [file ijerph-19-11946-s001.zip]

Archive with 3 entries (3 files):
- Supplementary S1.pdf
- Supplementary S2_eligbility screening.pdf
- Supplementary S3_Data Extraction Sheets.pdf
